# Supplementary material for: The global governance of antimicrobial resistance: a cross-country study of alignment between the global action plan and national action plans
Source: Global Health. 2020 Nov 11;16:109. doi: 10.1186/s12992-020-00639-3 (PMC7656753; doi:10.1186/s12992-020-00639-3)
Supplement: Supplementary file 3 — Additional file 3. [file 12992_2020_639_MOESM3_ESM.csv]

NAP	Income_per_capita	CONTENT_objective	CONTENT_action	CONTENT_total	SYNTACTIC_GAP	Income_group	regional_groups
Afghanistan	550	12	17	29	10,86	1	1
Australia	53190	11	15	26	9,41	4	2
Bahrain	21890	12	18	30	12,34	4	1
Bangladesh	1750	8	8	16	2,82	2	3
Barbados		12	15	27	11,42	4	4
Bhutan	3080	9	10	19	3,32	2	3
Canada	44860	12	14	26	7,35	4	4
China	9470	10	6	16	1,95	3	2
Denmark	60190	8	6	14	2,37	4	5
Ethiopia	790	12	12	24	6,07	1	6
Fiji	5860	11	14	25	6,45	3	2
Finland	47750	12	13	25	8,79	4	5
France	41080	12	11	23	3,78	4	5
Germany	47180	11	17	28	5,54	4	5
India	2020	12	18	30	12,27	2	3
Indonesia	3840	12	19	31	15,33	2	3
Iran, Islamic Rep.		11	15	26	9,75	3	1
Iraq	5030	12	16	28	8,69	3	1
Ireland	59770	11	21	32	10,72	4	5
Japan	41340	11	20	31	8,85	4	2
Jordan	4210	12	19	31	13,53	3	1
Kenya	1620	12	21	33	16,1	2	6
Korea, Dem. People's Rep.		12	16	28	6,44	1	3
Lebanon	7690	12	14	26	6,36	3	1
Libya	6330	12	16	28	7,4	3	1
Malaysia	10460	12	20	32	11,09	3	2
Maldives	9310	12	22	34	13,52	3	3
Malta	26220	11	17	28	6,83	4	5
Mauritius	12050	12	18	30	8,12	3	6
Mongolia	3580	9	10	19	2,57	2	2
Myanmar	1310	12	23	35	14,04	2	3
Nepal	960	12	15	27	10,66	1	3
Netherlands	51260	11	15	26	5,13	4	5
New Zealand	40820	10	11	21	6,84	4	2
Nigeria	1960	12	19	31	5,08	2	6
Norway	80790	12	8	20	4,68	4	5
Oman	15110	11	22	33	9,01	4	1
Pakistan	1580	12	17	29	11,01	2	1
Philippines	3830	11	19	30	4,07	2	2
Saudi Arabia	21540	12	18	30	10,61	4	1
Serbia	6390	11	15	26	6,72	3	5
Sierra Leone	500	12	20	32	11,95	1	6
Singapore	58770	11	17	28	6,39	4	2
South Africa	5750	12	14	26	5,49	3	6
Spain	29450	12	9	21	3,81	4	5
Sri Lanka	4060	12	21	33	11,9	2	3
Sudan	1560	12	21	33	10,12	2	1
Sweden	55040	12	10	22	4,16	4	5
Switzerland	83580	12	16	28	7,45	4	5
Tajikistan	1010	12	18	30	9,37	1	5
Tanzania	6610	12	20	32	14,55	1	6
Thailand	1820	9	12	21	9,57	3	3
Timor-Leste	6740	12	22	34	13,46	2	3
Turkmenistan	620	12	14	26	6,18	3	5
Uganda	41340	12	20	32	9,56	1	6
United Kingdom	1020	12	19	31	6,82	4	5
United States	62850	10	20	30	6,31	4	4
Zambia	1430	12	18	30	11,22	2	6
Zimbabwe	1790	12	17	29	10,42	1	6
